# Supplementary material for: Cities may save some threatened species but not their ecological functions
Source: PeerJ. 2018 Jun 22;6:e4908. doi: 10.7717/peerj.4908 (PMC6016529; doi:10.7717/peerj.4908)
Supplement: Supplemental Information 1 — Raw data obtained from roadside surveys used for statistical analyses. [file peerj-06-4908-s001.xlsx]

## Sheet: Hoja1
Area	date	transect	altitude	kilometers	habitat	species	N individuals
San Cristobal	2017-06-06	T1	64	0	city
San Cristobal	2017-06-06	T1	102	5.92	city
San Cristobal	2017-06-06	T1	102	8.03	city
San Cristobal	2017-06-06	FT1	80	9.5	city
San Cristobal-Bani	2017-06-06	T2	46	0	city
San Cristobal-Bani	2017-06-06	T2	73	4.45	city	P. chloropterus	2
San Cristobal-Bani	2017-06-06	T2	79	5.52	city
San Cristobal-Bani	2017-06-06	T2	79	6.01	city
San Cristobal-Bani	2017-06-06	T2	60	8.88	natural
San Cristobal-Bani	2017-06-06	T2	106	10.1	rural
San Cristobal-Bani	2017-06-06	T2	97	11.36	natural
San Cristobal-Bani	2017-06-06	T2	50	13.29	rural
San Cristobal-Bani	2017-06-06	T2	22	14.66	natural
San Cristobal-Bani	2017-06-06	T2	59	15.5	rural
San Cristobal-Bani	2017-06-06	T2	137	18.94	natural
San Cristobal-Bani	2017-06-06	T2	141	19.79	rural
San Cristobal-Bani	2017-06-06	T2	102	21.13	natural
San Cristobal-Bani	2017-06-06	T2	157	22.5	rural
San Cristobal-Bani	2017-06-06	T2	300	26.56	rural
San Cristobal-Bani	2017-06-06	T2	46	27.59	rural
San Cristobal-Bani	2017-06-06	T2	41	29.18	rural
San Cristobal-Bani	2017-06-06	T2	46	31.8	rural
San Cristobal-Bani	2017-06-06	T2	20	32.41	rural
San Cristobal-Bani	2017-06-06	T2	19	33.56	rural
San Cristobal-Bani	2017-06-06	T2	38	35.51	rural
San Cristobal-Bani	2017-06-06	T2	37	37.7	rural
San Cristobal-Bani	2017-06-06	T2	38	39.25	rural
San Cristobal-Bani	2017-06-06	T2	49	41.42	rural
San Cristobal-Bani	2017-06-06	T2	54	42.39	rural
San Cristobal-Bani	2017-06-06	T2	16	44.71	rural
San Cristobal-Bani	2017-06-06	T2	25	46.14	rural
San Cristobal-Bani	2017-06-06	T2	58	50.22	natural
Polo	2017-06-06	T3	105	0	natural
Polo	2017-06-06	T3	115	0.225	natural
Polo	2017-06-06	T3	314	4.67	natural
Polo	2017-06-06	T3	567	7.88	natural
Polo	2017-06-06	T3	731	9.52	natural
Polo	2017-06-06	T3	771	9.99	natural
Polo	2017-06-06	T3	970	13.72	rural
Polo	2017-06-06	T3	921	14.42	natural
Polo	2017-06-06	T3	876	15.71	rural
Polo	2017-06-06	T3	774	17.55	natural
Polo	2017-06-06	T3	764	17.82	rural
Polo	2017-06-06	T3	729	19.2	natural
Polo	2017-06-06	T3	736	20.4	rural
Polo	2017-06-06	T3	666	21.94	natural
Polo	2017-06-06	T3	934	23.76	natural
Polo	2017-06-06	T3	967	23.76	rural
Polo	2017-06-06	T3	895	23.86	natural
Polo	2017-06-06	T3	1012	24.3	natural
Polo	2017-06-06	T3	1050	25.26	natural
Polo	2017-06-06	T3	974	26.07	natural
Polo	2017-06-06	T3	654	29.54	natural
Polo	2017-06-06	T3	511	31.68	natural
Polo	2017-06-06	T3	323	35.83	natural	P. chloropterus	1
Polo	2017-06-06	T3	318	36.52	rural
Polo	2017-06-06	T3	318	36.52	rural	E.nana	7
Polo	2017-06-06	T3	205	41.24	natural
Oviedo	2017-06-07	T4	40	0	rural
Oviedo	2017-06-07	T4	43	0.602	rural
Oviedo	2017-06-07	T4	44	0.806	rural
Oviedo	2017-06-07	T4	80	5	natural
Oviedo	2017-06-07	T4		7.89	natural
Oviedo	2017-06-07	FT2	188	0	natural
Oviedo	2017-06-07	FT2	144	1.05	natural	A.ventralis	10
Oviedo	2017-06-07	FT2	144	1.05	natural	A.ventralis	10
Oviedo	2017-06-07	FT2	102	2.53	natural	A.ventralis	2
Oviedo	2017-06-07	FT2	36	8.71	rural
Goya	2017-06-07	T5	44	0	rural
Goya	2017-06-07	T5	50	0.487	rural
Goya	2017-06-07	T5	79	3.54	rural
Goya	2017-06-07	T5	70	4	natural
Goya	2017-06-07	T5	115	8.73	natural
Goya	2017-06-07	T5	115	8.73	natural
Goya	2017-06-07	POT5	121	10.07	natural	A.ventralis	2
Goya	2017-06-07	POT5	121	10.07	natural	A.ventralis	2
Goya	2017-06-07	POT5	121	10.07	natural	A.ventralis	4
Goyabis	2017-06-07	T5bis	81	0	rural
Goyabis	2017-06-07	T5bis	81	0.2	rural
Goyabis	2017-06-07	T5bis	110	2.5	rural
Goyabis	2017-06-07	T5bis	112	2.94	rural
Goyabis	2017-06-07	T5bis	130	4.03	natural
Goyabis	2017-06-07	T5bis	213	13.34	natural
Goyabis	2017-06-07	T5bis	201	15.81	natural
Goyabis	2017-06-07	T5bis	201	15.81	natural
Goyabis	2017-06-07	POT5bis	186	23.62	natural
Goyabis	2017-06-07	T5bis	186	23.62	natural
Goyabis	2017-06-07	T5bis	133	26.11	natural
Goyabis	2017-06-07	T5bis	24	36.52	natural
Goyabis	2017-06-07	T5bis	38	38.24	natural
Goyabis	2017-06-07	T5bis	18	46.9	natural
Merche	2017-06-07	T6	18	0	rural
Merche	2017-06-07	T6	41	1.82	natural
Merche	2017-06-07	T6	94	2.99	natural
Merche	2017-06-07	T6	98	3.2	natural
Merche	2017-06-07	T6	402	8.7	rural
Merche	2017-06-07	T6	420	9.4	rural
Merche	2017-06-07	T6	397	9.92	natural
Merche	2017-06-07	T6	407	12.49	natural
Merche	2017-06-07	T6	577	15.16	natural
Merche	2017-06-07	T6	720	17.36	natural
Merche	2017-06-07	POT6	1074	22.31	natural
Merche	2017-06-07	T6	1246	35.18	natural
Pelempito	2017-06-07	FT4A		35.18	natural	A.ventralis	2
Duvergé	2017-06-08	T7	23	0	rural
Duvergé	2017-06-08	T7	55	3.36	rural
Duvergé	2017-06-08	T7	98	6.9	natural
Duvergé	2017-06-08	T7	266	9.93	natural
Duvergé	2017-06-08	T7	470	13.55	rural
Duvergé	2017-06-08	T7	778	19.04	rural
Duvergé	2017-06-08	T7	774	19.15	rural
Duvergé	2017-06-08	T7	683	19.89	natural
Duvergé	2017-06-08	T7	646	20.26	natural
Duvergé	2017-06-08	T7	608	20.78	natural	P. chloropterus	3
Duvergé	2017-06-08	T7	608	20.78	natural	P. chloropterus	2
Duvergé	2017-06-08	T7	608	20.78	natural
Duvergé	2017-06-08	T7	558	22.05	rural	P. chloropterus	12
Duvergé	2017-06-08	T7	412	24.91	rural
Duvergé	2017-06-08	T7	416	25.61	rural	P. chloropterus	7
Duvergé	2017-06-08	T7	446	26.26	rural
Duvergé	2017-06-08	T7	412	27.47	rural
Duvergé	2017-06-08	T7	413	27.76	rural
Duvergé	2017-06-08	T7	420	28.47	natural
Duvergé	2017-06-08	T7	382	29.15	rural
Duvergé	2017-06-08	T7	279	30.34	natural
Duvergé	2017-06-08	T7	324	33.74	natural
Duvergé	2017-06-08	T7	336	34.33	rural
Duvergé	2017-06-08	T7	366	35	natural
Duvergé	2017-06-08	T7	464	36.06	natural	P. chloropterus	7
Duvergé	2017-06-08	T7	531	36.61	natural
Duvergé	2017-06-08	T7	555	37.02	rural
Duvergé	2017-06-08	T7	570	37.14	rural
Duvergé	2017-06-08	T7	618	37.96	natural
Duvergé	2017-06-08	T7	824	40.56	rural
Duvergé	2017-06-08	T7	1163	44.38	natural
Duvergé	2017-06-08	T7	1153	45	rural
Duvergé	2017-06-08	T7	1233	45.5	rural
Duvergé	2017-06-08	T7	1240	46.4	rural
Duvergé	2017-06-08	T7	1254	46.6	rural
Duvergé	2017-06-08	T7	1300	47.14	rural
Duvergé	2017-06-08	T7	1625	50.24	rural
Duvergé	2017-06-08	T7	1820	52.72	natural
Duvergé	2017-06-08	POT7	2300	57.6	natural
Duvergé	2017-06-08	T7	1862	64.2	natural
Duvergé	2017-06-08	T7	1790	64.96	natural
Duvergé	2017-06-08	T7	1736	65.49	natural
Duvergé	2017-06-08	T7	1637	66.65	natural
Duvergé	2017-06-08	T7	1600	67.04	natural
Duvergé	2017-06-08	T7	1517	67.08	natural
Duvergé	2017-06-08	T7	1424	68.83	natural
Duvergé	2017-06-08	T7	1085	72.86	natural
Duvergé	2017-06-08	T7	551	82.03	natural
Duvergé	2017-06-08	T7	476	86	rural
Duvergé	2017-06-08	T7	477	89.18	natural
Duvergé	2017-06-08	T7	437	91.63	rural
Duvergé	2017-06-08	T7	430	92.73	rural
Duvergé	2017-06-08	T7	448	93.6	rural
Enriquillo	2017-06-08	T8	39	0	rural
Enriquillo	2017-06-08	T8	32	0.847	rural
Enriquillo	2017-06-08	T8	3	4.2	natural
Enriquillo	2017-06-08	T8	0	5.31	natural
Enriquillo	2017-06-08	T8	31	9.1	natural
Enriquillo	2017-06-08	T8	39	10.8	rural
Enriquillo	2017-06-08	T8	26	11.8	rural
Enriquillo	2017-06-08	T8	28	13.15	natural
Enriquillo	2017-06-08	T8	25	14.5	rural
Enriquillo	2017-06-08	T8	48	16.23	rural
Enriquillo	2017-06-08	T8	45	18.58	rural
Enriquillo	2017-06-08	T8	32	19.67	rural
Enriquillo	2017-06-08	T8	24	21.18	rural
Enriquillo	2017-06-08	T8	30	23.8	natural
Enriquillo	2017-06-08	T8	24	26.6	rural
Enriquillo	2017-06-08	T8	16	27.9	rural
Enriquillo	2017-06-08	T8	9	30.21	rural
Enriquillo	2017-06-08	T8	28	32.63	rural
Enriquillo	2017-06-08	T8	24	34.06	rural
Enriquillo	2017-06-08	T8	28	35.55	rural
Enriquillo	2017-06-08	T8	30	39.7	rural
Enriquillo	2017-06-08	T8	28	41.73	rural
Enriquillo	2017-06-08	T8	31	44.05	rural
Enriquillo	2017-06-08	T8	33	47.4	rural
Enriquillo	2017-06-08	T8	30	48.72	rural
Enriquillo	2017-06-08	T8	31	49.88	natural
Enriquillo	2017-06-08	T8	31	57.3	rural
Enriquillo	2017-06-08	T8	27	60.08	rural
Enriquillo	2017-06-08	T8	27	60.72	rural
Enriquillo	2017-06-08	T8	31	61.65	rural
Enriquillo	2017-06-08	T8	57	66	natural
Enriquillo	2017-06-08	T8	251	77.58	rural
Enriquillo	2017-06-08	T8	266	78.43	rural
Enriquillo	2017-06-08	T8	293	80.49	natural
Enriquillo	2017-06-08	T8	328	82.67	natural
Enriquillo	2017-06-08	T8	365	84.9	rural
Enriquillo	2017-06-08	T8	427	87.13	natural
Enriquillo	2017-06-08	T8	499	94.09	rural
Enriquillo	2017-06-08	T8	486	95.49	rural
Enriquillo	2017-06-08	T8	475	96.67	rural
San Juan de la Maguana	2017-06-09	T9	446	0	city
San Juan de la Maguana	2017-06-09	T9	464	0.28	rural
San Juan de la Maguana	2017-06-09	T9	496	7.48	rural
San Juan de la Maguana	2017-06-09	T9	503	9.11	rural
San Juan de la Maguana	2017-06-09	T9	516	11.2	rural
San Juan de la Maguana	2017-06-09	T9	539	14.4	rural
San Juan de la Maguana	2017-06-09	T9	550	15.54	rural
San Juan de la Maguana	2017-06-09	T9	546	15.87	natural
San Juan de la Maguana	2017-06-09	T9	570	16.2	rural
San Juan de la Maguana	2017-06-09	T9	578	17.07	rural
San Juan de la Maguana	2017-06-09	T9	576	17.3	natural
San Juan de la Maguana	2017-06-09	T9	612	21.85	natural
San Juan de la Maguana	2017-06-09	T9	624	22	rural
San Juan de la Maguana	2017-06-09	T9	662	22.5	natural
San Juan de la Maguana	2017-06-09	T9	667	23.96	natural
San Juan de la Maguana	2017-06-09	T9	678	26.67	natural
San Juan de la Maguana	2017-06-09	T9	670	27.05	natural
San Juan de la Maguana	2017-06-09	T9	655	27.23	natural
San Juan de la Maguana	2017-06-09	T9	670	29.5	natural
San Juan de la Maguana	2017-06-09	T9	690	30.45	natural
San Juan de la Maguana	2017-06-09	T9	670	30.96	rural
San Juan de la Maguana	2017-06-09	T9	665	31.89	natural
San Juan de la Maguana	2017-06-09	T9	666	32.2	rural
San Juan de la Maguana	2017-06-09	T9	687	32.92	natural
San Juan de la Maguana	2017-06-09	T9	684	33.6	rural
San Juan de la Maguana	2017-06-09	T9	724	33.96	natural
Presa Lima? Ingenitos	2017-06-09	T10	740	0	natural
Presa Lima? Ingenitos	2017-06-09	T10	730	1.13	natural
Presa Lima? Ingenitos	2017-06-09	T10	723	1.71	natural
Constanza	2017-06-09	T11	430	0	rural
Constanza	2017-06-09	T11	376	3.73	rural
Constanza	2017-06-09	T11	400	11.5	rural
Constanza	2017-06-09	T11	364	12.6	rural
Constanza	2017-06-09	T11	382	14.24	rural
Constanza	2017-06-09	T11	361	14.9	rural
Constanza	2017-06-09	T11	360	15.58	rural
Constanza	2017-06-09	T11	360	16.1	rural
Constanza	2017-06-09	T11	350	16.33	rural
Constanza	2017-06-09	T11	354	16.43	rural
Constanza	2017-06-09	T11	352	17.18	rural
Constanza	2017-06-09	T11	370	18.58	rural
Constanza	2017-06-09	T11	367	19.28	natural
Constanza	2017-06-09	T11	406	23.84	natural
Constanza	2017-06-09	T11	406	23.84	natural
Constanza	2017-06-09	T11	406	23.85	natural
Constanza	2017-06-09	T11	384	24.39	natural
Constanza	2017-06-09	T11	360	24.95	natural
Constanza	2017-06-09	T11	440	29.09	natural
Constanza	2017-06-09	T11	358	35.4	natural
Constanza	2017-06-09	T11	329	37.6	rural
Constanza	2017-06-09	T11	324	37.89	rural
Constanza	2017-06-09	T11	326	38.33	rural
Constanza	2017-06-09	T11	368	39.9	natural
Constanza	2017-06-09	T11	318	41.95	rural
Constanza	2017-06-09	T11	298	43.29	rural
Constanza	2017-06-09	T11	301	45.67	rural
Constanza	2017-06-09	T11	277	46.36	rural
Constanza	2017-06-09	T11	264	48.52	rural
Constanza	2017-06-09	T11	259	49.22	rural
Constanza	2017-06-09	T11	281	51.19	rural
Constanza	2017-06-09	T11	247	52.59	rural
Constanza	2017-06-09	T11	273	53.8	rural
Constanza	2017-06-09	T11	297	57.79	rural
Constanza	2017-06-09	T11	290	58	rural
Constanza	2017-06-09	T11	295	58.42	rural
Constanza	2017-06-09	T11	276	59.27	rural
Constanza	2017-06-09	T11	306	61.56	rural
Constanza	2017-06-09	T11	326	63.01	rural
Constanza	2017-06-09	T11	351	63.92	natural
Constanza	2017-06-09	T11	383	66.51	rural
Constanza	2017-06-09	T11	407	68.07	natural
Constanza	2017-06-09	T11	422	68.7	rural
Constanza	2017-06-09	T11	460	69.79	natural
Constanza	2017-06-09	T11	480	71.03	rural
Constanza	2017-06-09	T11	500	71.53	natural
Constanza	2017-06-09	T11	601	72.81	natural
Constanza	2017-06-09	T11	584	75.34	natural
Constanza	2017-06-09	T11	551	76.22	rural
Constanza	2017-06-09	T11	553	80.01	natural
Constanza	2017-06-09	T11	611	86.15	natural
Constanza	2017-06-09	T11	611	86.26	natural
Constanza	2017-06-09	T11	624	86.86	rural
Constanza	2017-06-09	T11	663	88.08	natural
Constanza	2017-06-09	T11	828	89.3	natural
Constanza	2017-06-09	T11	886	89.8	rural
Constanza	2017-06-09	T11	1005	95.34	rural
Constanza	2017-06-09	T11	1048	96.03	natural
Constanza	2017-06-09	T11	870	97.66	rural
Constanza	2017-06-09	T11	801	98.34	natural
Constanza	2017-06-09	T11	676	99.74	rural
Constanza	2017-06-09	T11	670	99.84	natural
Constanza	2017-06-09	T11	622	100.1	rural
Constanza	2017-06-09	T11	619	100.2	natural
Constanza	2017-06-09	T11	616	100.7	natural
Constanza	2017-06-09	T11	614	100.8	natural
Constanza	2017-06-09	T11	901	103.6	natural
Constanza	2017-06-09	T11	903	103.8	rural
Constanza	2017-06-09	T11	1007	105.1	natural
Constanza	2017-06-09	T11	1058	105.5	natural
Constanza	2017-06-09	T11	1303	108.1	natural
Constanza	2017-06-09	T11	1350	108.7	rural
Constanza	2017-06-09	T11	1370	109.2	natural
Constanza	2017-06-09	T11	1412	109.9	rural
Constanza	2017-06-09	T11	1406	110.1	natural
Constanza	2017-06-09	T11	1386	113.2	rural
Constanza	2017-06-09	T11	1270	113.4	natural
Constanza	2017-06-09	T11	1225	113.5	rural
Constanza	2017-06-09	T11	1175	114.1	natural
Constanza	2017-06-09	T11	1112	120.8	rural
Constanza	2017-06-09	T11	1108	121.7	natural
Constanza	2017-06-09	T11	1176	123.2	natural
Constanza	2017-06-09	T11	930	125.2	natural
Constanza	2017-06-09	T11	1089	127.4	natural
Constanza	2017-06-09	T11	1273	129.1	natural	P. chloropterus	23
Constanza	2017-06-09	T11	1273	129.1	natural	P. chloropterus	25
Constanza	2017-06-09	T11	1372	130.1	natural
Constanza	2017-06-09	T11	1344	134.6	rural
Constanza	2017-06-09	T11	1266	135.6	rural
Constanza	2017-06-09	T11	1270	136	natural
Constanza	2017-06-09	T11	1289	137.3	natural
Constanza	2017-06-09	T11	1235	138	rural
Constanza	2017-06-09	T11	1184	139.2	rural
Constanza	2017-06-09	T11	1213	139.8	rural
Valle Nuevo	2017-06-10	T12	1179	0	rural
Valle Nuevo	2017-06-10	T12	1195	2.25	rural
Valle Nuevo	2017-06-10	T12	1234	2.73	rural
Valle Nuevo	2017-06-10	T12	1290	3.53	natural
Valle Nuevo	2017-06-10	T12	1402	6.1	natural
Valle Nuevo	2017-06-10	T12	1477	8.24	rural
Valle Nuevo	2017-06-10	T12	1500	8.57	natural
Valle Nuevo	2017-06-10	T12	1518	9.34	rural
Valle Nuevo	2017-06-10	T12	1568	10.01	rural
Valle Nuevo	2017-06-10	T12	1570	10.84	rural
Valle Nuevo	2017-06-10	T12	1490	11.9	natural
Valle Nuevo	2017-06-10	T12	1479	12.27	rural
Valle Nuevo	2017-06-10	T12	1474	12.58	rural
Valle Nuevo	2017-06-10	T12	1476	13.46	rural
Valle Nuevo	2017-06-10	T12	1547	14.58	rural
Valle Nuevo	2017-06-10	T12	1265	25.76	rural
Valle Nuevo	2017-06-10	T12	1273	26.02	rural
Valle Nuevo	2017-06-10	T12	1325	26.52	natural
Valle Nuevo	2017-06-10	T12	1357	26.86	rural
Valle Nuevo	2017-06-10	T12	1384	27.34	natural
Valle Nuevo	2017-06-10	T12	1447	27.92	natural
Valle Nuevo	2017-06-10	T12	1507	28.47	natural
Valle Nuevo	2017-06-10	T12	1772	32.2	natural
Valle Nuevo	2017-06-10	T12	1956	34.4	natural
Valle Nuevo	2017-06-10	T12	2329	44.89	rural
Valle Nuevo	2017-06-10	T12	2329	45	natural
Valle Nuevo	2017-06-10	T12	2273	47	natural
Valle Nuevo	2017-06-10	T12	2285	47.5	natural
Valle Nuevo	2017-06-10	T12	2378	56.86	natural
Valle Nuevo	2017-06-10	T12	2020	67.16	natural
Valle Nuevo	2017-06-10	T12	1984	67.54	rural
Valle Nuevo	2017-06-10	T12	1900	68.81	natural
Valle Nuevo	2017-06-10	T12	1890	69	rural
Valle Nuevo	2017-06-10	T12	1823	69.95	rural
Valle Nuevo	2017-06-10	T12	1794	70.66	natural
Valle Nuevo	2017-06-10	T12	1698	72.48	rural
Valle Nuevo	2017-06-10	T12	1536	75.5	rural
Valle Nuevo	2017-06-10	T12	1406	77.02	rural
Valle Nuevo	2017-06-10	T12	1097	81.89	rural
Valle Nuevo	2017-06-10	T12	1050	82.51	natural
Valle Nuevo	2017-06-10	T12	936	84.05	rural
Valle Nuevo	2017-06-10	T12	923	84.38	natural
Valle Nuevo	2017-06-10	T12	950	85.1	rural
Valle Nuevo	2017-06-10	T12	1097	87.96	rural
Valle Nuevo	2017-06-10	T12	1010	90.62	rural
Valle Nuevo	2017-06-10	T12	658	99.52	rural
Valle Nuevo	2017-06-10	T12	522	102.6	rural
Valle Nuevo	2017-06-10	T12	494	103.9	rural
Valle Nuevo	2017-06-10	T12	508	104.5	rural
Valle Nuevo	2017-06-10	T12	551	106	natural
Valle Nuevo	2017-06-10	T12	656	108.3	natural
Valle Nuevo	2017-06-10	T12	774	111.6	rural
Valle Nuevo	2017-06-10	T12	794	111.7	rural
Valle Nuevo	2017-06-10	T12	990	113.8	natural
Valle Nuevo	2017-06-10	T12	1090	114.6	natural
Valle Nuevo	2017-06-10	T12	1270	118.4	natural
Valle Nuevo	2017-06-10	T12	823	124.2	natural
Valle Nuevo	2017-06-10	T12	582	128.5	natural
Valle Nuevo	2017-06-10	T12	681	132.9	rural
Valle Nuevo	2017-06-10	T12	688	133.2	natural
Valle Nuevo	2017-06-10	T12	671	135.6	natural
Valle Nuevo	2017-06-10	T12	832	138.1	natural
Valle Nuevo	2017-06-10	T12	473	144.2	natural
Valle Nuevo	2017-06-10	T12	690	149.1	rural
Valle Nuevo	2017-06-10	T12	718	151.2	natural
Valle Nuevo	2017-06-10	T12	552	153.6	natural
Valle Nuevo	2017-06-10	T12	702	155.1	rural
Valle Nuevo	2017-06-10	T12	714	155.8	natural
Valle Nuevo	2017-06-10	T12	753	157	rural
Valle Nuevo	2017-06-10	T12	663	158	natural
Valle Nuevo	2017-06-10	T12	562	159.7	rural
Valle Nuevo	2017-06-10	T12	494	161.6	rural
Valle Nuevo	2017-06-10	POT12			natural
Valle Nuevo	2017-06-10	POT12			natural
Valle Nuevo	2017-06-10	POT12			natural
Valle Nuevo	2017-06-10	POT12			natural
Valle Nuevo	2017-06-10	T12	352	163.8	natural
Valle Nuevo	2017-06-10	T12	268	164.9	rural
Valle Nuevo	2017-06-10	T12	155	169.5	rural
Valle Nuevo	2017-06-10	T12	152	170.2	rural
Valle Nuevo	2017-06-10	T12	135	176.5	rural
Santo Domingo	2017-06-11	T13	33	0	city
Santo Domingo	2017-06-11	T13	46	2.76	city
Santo Domingo	2017-06-11	T13	30	5.94	city	P. chloropterus	3
Santo Domingo	2017-06-11	T13	25	6.5	city
Santo Domingo	2017-06-11	T13	31	12.94	city
Santo Domingo	2017-06-11	T13	13	18.86	city
Santo Domingo	2017-06-11	T13	56	21.15	city
Santo Domingo	2017-06-11	T13	57	22.65	city
Santo Domingo	2017-06-11	T13	51	23.71	city	P. chloropterus	7
Santo Domingo	2017-06-11	T13	51	23.71	city	P. chloropterus	7
Santo Domingo	2017-06-11	POT13	51		city	P. chloropterus	4
Santo Domingo	2017-06-11	T13	51	23.71	city
Santo Domingo	2017-06-11	T13	53	26.18	city
Santo Domingo	2017-06-11	T13	54	27.29	city	P. chloropterus	7
Santo Domingo	2017-06-11	T13	56	27.32	city	P. chloropterus	4
Santo Domingo	2017-06-11	T13	56	27.32	city	A.ventralis	2
Santo Domingo	2017-06-11	T13	56	27.32	city
Santo Domingo	2017-06-11	T13	56	27.52	city	P. chloropterus	1
Santo Domingo	2017-06-11	T13	56	27.52	city
Santo Domingo	2017-06-11	POT13	57		city	P. chloropterus	1
Santo Domingo	2017-06-11	POT13	57		city	P. chloropterus	12
Santo Domingo	2017-06-11	T13	57	27.76	city
Santo Domingo	2017-06-11	T13	61	27.94	city	P. chloropterus	6
Santo Domingo	2017-06-11	T13	61	27.94	city	P. chloropterus	4
Santo Domingo	2017-06-11	T13	60	28.02	city
Santo Domingo	2017-06-11	POT13	60	28.02	city	P. chloropterus	4
Santo Domingo	2017-06-11	T13	60	28.02	city
Santo Domingo	2017-06-11	T13	60	28.12	city	P. chloropterus	2
Santo Domingo	2017-06-11	T13	60	28.12	city	A.ventralis	4
Santo Domingo	2017-06-11	T13	57	32.94	city	A.ventralis	2
Santo Domingo	2017-06-11	T13	57	32.94	city	P. chloropterus	8
Santo Domingo	2017-06-11	T13	57	32.94	city
Santo Domingo	2017-06-11	T13	58	33.12	city	P. chloropterus	1
Santo Domingo	2017-06-11	T13	58	33.25	city
Santo Domingo	2017-06-11	T13	59	33.43	city	P. chloropterus	69
Santo Domingo	2017-06-11	T13	59	33.43	city
Santo Domingo	2017-06-11	T13	63	34.76	city	P. chloropterus	1
Santo Domingo	2017-06-11	T13	65	34.83	city	P. chloropterus	4
Santo Domingo	2017-06-11	T13	66	36.5	city	P. chloropterus	7
Santo Domingo	2017-06-11	T13	66	38.09	city	P. chloropterus	4
Santo Domingo	2017-06-11	T13	68	44.7	city
Santo Domingo	2017-06-11	T13	67	50.88	city
Santo Domingo	2017-06-11	FT5A	67	50.88	city	P. chloropterus	2
Santo Domingo	2017-06-11	FT5A	67	50.88	city	P. chloropterus	2
Santo Domingo	2017-06-11	FT5A	67	50.88	city	P. chloropterus	3
Santo Domingo	2017-06-11	FT5A	67	50.88	city
Santo Domingo	2017-06-11	FT5A	67	50.88	city
Santo Domingo	2017-06-11	T14	58	0	city
Santo Domingo	2017-06-11	T14	52	1.95	city	A.ventralis	2
Santo Domingo	2017-06-11	T14	33	2.63	city	A.ventralis	1
Santo Domingo	2017-06-11	T14	32	6.26	city
Santo Domingo	2017-06-11	T14	42	8.66	city	P. chloropterus	7
Santo Domingo	2017-06-11	T14	32	9	city	P. chloropterus	5
Santo Domingo	2017-06-11	T14	30	9.76	city
Santo Domingo	2017-06-11	T14	30	9.88	city	P. chloropterus	1
Santo Domingo	2017-06-11	T14	30	9.88	city	P. chloropterus	4
Santo Domingo	2017-06-11	T14	34	9.97	city
Santo Domingo	2017-06-11	T14	39	11.63	city	P. chloropterus	2
Santo Domingo	2017-06-11	T14	36	13.21	city
Santo Domingo	2017-06-11	T14	28	13.93	city	P. chloropterus	7
Santo Domingo	2017-06-11	T14	28	15.08	city
Santo Domingo	2017-06-11	T14	32	15.79	city	P. chloropterus	4
Santo Domingo	2017-06-11	T14	32	15.79	city	P. chloropterus	4
Santo Domingo	2017-06-11	T14	58	16.56	city
Santo Domingo	2017-06-12	T15	64	0	city
Santo Domingo	2017-06-12	T15	20	7.39	city
Santo Domingo	2017-06-12	POT15	47	11.15	city	A.ventralis	2
Santo Domingo	2017-06-12	POT15	47	11.15	city	P. chloropterus	2
Santo Domingo	2017-06-12	POT15	47	11.15	city	A.ventralis	25
Santo Domingo	2017-06-12	POT15	47	11.15	city	A.ventralis	3
Santo Domingo	2017-06-12	T15	47	11.15	city
Santo Domingo	2017-06-12	T15	18	11.15	city
Santo Domingo	2017-06-12	T15	11	16.35	city
Santo Domingo	2017-06-12	T15	9	17.15	city
Santo Domingo	2017-06-12	T15	36	18.56	city
Santo Domingo	2017-06-12	T15	29	26.76	city
Santo Domingo	2017-06-12	T15	53	30.45	city
Santo Domingo	2017-06-12	T15	64	31.64	city
Santo Domingo	2017-06-12	T15	56	34.78	city
Santo Domingo	2017-06-12	T15	50	37.12	city
Aeropuerto-Haitises	2017-06-12	FT7	33	0	rural
Aeropuerto-Haitises	2017-06-12	FT7	70	34.83	rural
Aeropuerto-Haitises	2017-06-12	FT7	184	57.6	rural
Aeropuerto-Haitises	2017-06-12	FT7	252	70.14	rural
Aeropuerto-Haitises	2017-06-12	FT7	221	72.1	rural
Aeropuerto-Haitises	2017-06-12	FT7	221	72.1	rural
Aeropuerto-Haitises	2017-06-12	FT7	225	74.35	natural
Aeropuerto-Haitises	2017-06-12	FT7	103	80.51	natural
Nagua	2017-06-13	T16	18	0	rural
Nagua	2017-06-13	T16	21	2.86	rural
Nagua	2017-06-13	T16	26	9.13	rural
Nagua	2017-06-13	T16	30	10.3	rural
Nagua	2017-06-13	T16	19	12.2	rural
Nagua	2017-06-13	T16	20	13.08	rural
Nagua	2017-06-13	T16	20	13.38	rural
Nagua	2017-06-13	T16	22	15.38	rural
Nagua	2017-06-13	T16	20	16.8	rural
Nagua	2017-06-13	T16	28	17.88	rural
Nagua	2017-06-13	T16	28	18.35	rural
Nagua	2017-06-13	T16	22	19	rural
Nagua	2017-06-13	T16	23	21.09	rural
Nagua	2017-06-13	T16	25	21.73	rural
Nagua	2017-06-13	T16	22	26.96	rural
Nagua	2017-06-13	T16	22	27.55	rural
Nagua	2017-06-13	T16	24	27.81	rural	A.ventralis	1
Nagua	2017-06-13	T16	26	28.57	rural
Nagua	2017-06-13	T16	26	29.34	rural
Nagua	2017-06-13	T16	24	31.27	rural
Nagua	2017-06-13	T16	33	32.4	rural
Nagua	2017-06-13	T16	42	33.9	rural
Nagua	2017-06-13	T16	100	37.97	rural
Nagua	2017-06-13	T16	232	39.84	rural
Nagua	2017-06-13	T16	215	40.23	rural	P. chloropterus	1
Nagua	2017-06-13	POT16	211	40.49	rural
Nagua	2017-06-13	POT16	211	40.49	rural
Nagua	2017-06-13	POT16	211	40.49	rural
Nagua	2017-06-13	POT16	211	40.49	rural
Nagua	2017-06-13	T16	211	40.49	rural
Nagua	2017-06-13	T16	210	41.45	rural
Nagua	2017-06-13	T16	44	46.61	rural
Nagua	2017-06-13	T16	51	48.94	rural
Nagua	2017-06-13	T16	105	50	rural
Nagua	2017-06-13	T16	72	51.01	natural
Nagua	2017-06-13	T16	54	51.64	natural
Nagua	2017-06-13	T16	54	51.64	rural
Nagua	2017-06-13	T16	50	52.25	natural
Nagua	2017-06-13	T16	41	61.56	rural
Nagua	2017-06-13	T16	40	62.29	rural
Nagua	2017-06-13	T16	42	63.08	rural
Nagua	2017-06-13	T16	35	65.39	rural
Sosua	2017-06-13	T18	22	0	rural
Sosua	2017-06-13	T18	29	2.95	rural
Sosua	2017-06-13	T18	22	5.35	rural
Sosua	2017-06-13	T18	27	6.02	rural
Sosua	2017-06-13	T18	28	7.57	rural
Sosua	2017-06-13	T18	28	7.9	rural
Sosua	2017-06-13	T18	25	10.68	rural
Sosua	2017-06-13	T18	18	16.71	rural
Sosua	2017-06-13	T18	23	18.57	rural
Sosua	2017-06-13	T18	45	41.29	rural
Sosua	2017-06-13	T18	32	43.04	rural
Sosua	2017-06-13	T18	26	50.73	rural
Sosua	2017-06-13	T18	67	52.02	rural
Sosua	2017-06-13	T18	93	52.68	natural
Sosua	2017-06-13	T18	129	54.82	natural
Sosua	2017-06-13	T18	230	57.72	natural
Sosua	2017-06-13	T18	231	58.35	natural
Sosua	2017-06-13	T18	227	59.3	natural
Sosua	2017-06-13	T18	224	60.28	natural
Sosua	2017-06-13	T18	296	61.11	natural
Sosua	2017-06-13	T18	400	66.78	natural
Sosua	2017-06-13	T18	502	67.02	natural
Sosua	2017-06-13	T18	743	68.91	natural
Sosua	2017-06-13	T18	758	69.25	rural
Sosua	2017-06-13	POT18	758	72.15	natural
Sosua	2017-06-13	T18	758	72.15	rural
Sosua	2017-06-13	T18	383	72.15	rural
Sosua	2017-06-13	T18	145	74.04	rural
Sosua	2017-06-13	T18	100	75.09	rural
Sosua	2017-06-13	T18	75	75.6	rural
Sosua	2017-06-13	T18	62	76.45	rural
Sosua	2017-06-13	T18	63	77.1	city
Sosua	2017-06-13	T18	17	89.5	city
Sosua	2017-06-13	T18	34	92.05	city
Sosua	2017-06-13	T18	26	94.72	city	P. chloropterus	7
Sosua	2017-06-13	T18	46	99.48	natural
Sosua	2017-06-13	T18	41	100.1	rural
Sosua	2017-06-13	T18	56	101.8	natural
Sosua	2017-06-13	T18	30	103.2	natural
Sosua	2017-06-13	T18	155	119.5	rural
Sosua	2017-06-13	T18	158	120	rural
Sosua	2017-06-13	T18	184	122	rural
Sosua	2017-06-13	T18	149	122.7	rural
Sosua	2017-06-13	T18	160	124.6	rural
Sosua	2017-06-13	T18	200	127.8	natural	P. chloropterus	7
Sosua	2017-06-13	T18	247	128.6	natural	P. chloropterus	1
Sosua	2017-06-13	T18	260	128.8	natural
Sosua	2017-06-13	T18	159	131.7	rural
Sosua	2017-06-13	T18	152	132.1	rural
Sosua	2017-06-13	T18	184	132.8	natural
Sosua	2017-06-13	T18	215	133.6	natural
Sosua	2017-06-13	T18	238	134.4	natural
Sosua	2017-06-13	T18	414	150	natural
Sosua	2017-06-13	T18	425	150.6	natural
Sosua	2017-06-13	T18	430	152	natural
Sosua	2017-06-13	T18	300	152.4	natural
Sosua	2017-06-13	T18	172	156	natural
Sosua	2017-06-13	T18	155	187.9	natural
Sosua	2017-06-13	T18	184	190	natural
Sosua	2017-06-13	T18	177	191	rural
Sosua	2017-06-13	T18	190	192.2	natural
Sosua	2017-06-13	T18	189	194.5	natural
Sosua	2017-06-13	T18	162	196.8	rural
Sosua	2017-06-13	T18	171	197.1	natural
Sosua	2017-06-13	T18	164	198.6	natural
Sosua	2017-06-13	T18	180	199.4	rural
Sosua	2017-06-13	T18	183	200.3	rural
Sosua	2017-06-13	T18	184	201	rural
Sosua	2017-06-13	T18	183	202.8	natural
Sosua	2017-06-13	T18	195	204.4	rural
Sosua	2017-06-13	T18	213	208.9	natural
Sosua	2017-06-13	T18	208	209.3	natural
Sosua	2017-06-13	T18	206	209.7	rural
Sosua	2017-06-13	T18	207	209.9	natural
Sosua	2017-06-13	T18	182	211.8	rural
Sosua	2017-06-13	T18	107	213.9	natural
Sosua	2017-06-13	T18	191	216.8	natural
Sosua	2017-06-13	T18	195	220.7	rural
Sosua	2017-06-13	T18	180	221.5	natural
Sosua	2017-06-13	T18	186	221.8	natural
Sosua	2017-06-13	T18	158	222.8	rural
Sosua	2017-06-13	T18	149	224.7	natural
Sosua	2017-06-13	T18	153	226.5	rural
Sosua	2017-06-13	T18	155	227.3	natural
Sosua	2017-06-13	T18	168	227.7	rural
Sosua	2017-06-13	T18	173	228.8	natural
Sosua	2017-06-13	T18	183	229.7	natural
Sosua	2017-06-13	T18	61	231.4	rural
Sosua	2017-06-13	T18	49	232.4	natural
Sosua	2017-06-13	T18	85	233.5	rural
Sosua	2017-06-13	T18	66	236.6	natural
Sosua	2017-06-13	T18	35	252.5	rural
Montecristi	2017-06-14	T19	12	0	rural
Montecristi	2017-06-14	T19	30	2.6	natural
Montecristi	2017-06-14	T19	28	8.9	rural
Montecristi	2017-06-14	T19	22	9.66	natural
Montecristi	2017-06-14	T19	30	10.88	rural
Montecristi	2017-06-14	T19	23	11.69	rural
Montecristi	2017-06-14	T19	23	13.13	rural
Montecristi	2017-06-14	T19	21	16.19	rural
Montecristi	2017-06-14	T19	34	17.8	rural
Montecristi	2017-06-14	T19	31	18.93	rural
Montecristi	2017-06-14	T19	29	19.36	rural
Montecristi	2017-06-14	T19	33	22.03	rural
Montecristi	2017-06-14	T19	30	22.8	rural
Montecristi	2017-06-14	T19	35	24.09	rural
Montecristi	2017-06-14	T19	33	26.51	rural
Montecristi	2017-06-14	T19	31	28.28	rural
Montecristi	2017-06-14	T19	62	32.25	rural
Montecristi	2017-06-14	T19	85	35.88	natural
Montecristi	2017-06-14	T19	83	37.81	natural
Montecristi	2017-06-14	T19	67	52.26	natural
Montecristi	2017-06-14	FT8		112.6	natural
Santiago	2017-06-14	T20	170	0	city
Santiago	2017-06-14	T20	160	7.06	city	P. chloropterus	17
Santiago	2017-06-14	T20	195	12.81	city
Santiago	2017-06-14	POT20	220	15.54	city	P. chloropterus	8
Santiago	2017-06-14	T20	220	15.54	city
Santiago	2017-06-14	T21	222	0	city
Santiago	2017-06-14	T21	210	5.1	city
Santiago	2017-06-14	T21	212	7.36	city
Santiago	2017-06-14	T21	220	9.15	city	P. chloropterus	6
Santiago	2017-06-14	T21	223	10.59	city
Santiago	2017-06-14	T21	179	14.1	city
Santiago	2017-06-14	T21	180	14.53	city
Santiago	2017-06-14	T21	180	14.82	city
Santiago	2017-06-14	T21	228	16.38	city
Santiago	2017-06-14	T21	223	20.73	city
Santiago	2017-06-14	T21	223	21.93	city
Santiago	2017-06-14	T21	217	25.11	city	P. chloropterus	1
Santiago	2017-06-14	T21	217	25.11	city	P. chloropterus	1
Santiago	2017-06-14	T21	217	25.74	city
Santiago	2017-06-14	T21	222	39	city	A.ventralis	2
Santiago	2017-06-14	T21	222	39	city	A.ventralis	1
Santiago	2017-06-14	T21	231	39.34	city	A.ventralis	4
Santiago	2017-06-14	T21	204	47.77	city
Santiago 2	2017-06-15	T21B	196	0	city
Santiago 2	2017-06-15	T21B	198	4.36	city
Santiago 2	2017-06-15	T21B	200	6.63	city
Santiago 2	2017-06-15	T21B	204	6.99	city
Santiago 2	2017-06-15	T21B	208	8.16	city	P. chloropterus	1
Santiago 2	2017-06-15	T21B	210	9.54	city	P. chloropterus	1
Santiago 2	2017-06-15	T21B	228	13.28	city
Santiago 2	2017-06-15	T21B	207	15.49	city
Santiago 2	2017-06-15	T21B	208	16.15	city
Santiago 2	2017-06-15	T21B	214	20.42	city	P. chloropterus	1
Santiago 2	2017-06-15	T21B	227	23.27	city
Santiago 2	2017-06-15	T21B	224	24.11	city	P. chloropterus	15
Santiago 2	2017-06-15	T21B	224	26	city
Santiago 2	2017-06-15	T21B	226	28.15	city
Santiago 2	2017-06-15	T21B	226	28.48	city
Santiago 2	2017-06-15	T21B	259	31.5	city
Santiago-Tamboril	2017-06-15	T21C	263	0	rural
Santiago-Tamboril	2017-06-15	T21C	271	0.757	rural
Santiago-Tamboril	2017-06-15	T21C	271	0.85	rural
Santiago-Tamboril	2017-06-15	T21C	219	17.38	rural
Santiago-Tamboril	2017-06-15	FT10		30.88	rural
Santiago-Tamboril	2017-06-15	T21C	139	46.23	rural
Santiago-Tamboril	2017-06-15	FT11	142	55.23	rural
Santiago-Tamboril	2017-06-15	T21C	150	76.52	rural
Santiago-Tamboril	2017-06-15	T21C	144	78.47	natural
Santiago-Tamboril	2017-06-15	T21C	243	82.5	natural
Santiago-Tamboril	2017-06-15	T21C	450	84.55	rural
Santiago-Tamboril	2017-06-15	T21C	470	84.95	natural
Santiago-Tamboril	2017-06-15	T21C	524	85.01	natural
Santiago-Tamboril	2017-06-15	T21C	640	88.49	rural
Santiago-Tamboril	2017-06-15	T21C	600	89.61	natural
Santiago-Tamboril	2017-06-15	T21C	574	90.7	rural
Santiago-Tamboril	2017-06-15	T21C	569	101.9	rural
Jarabacoa	2017-06-15	T22	571	0	rural
Jarabacoa	2017-06-15	T22	661	3.35	natural
Jarabacoa	2017-06-15	T22	852	5.77	rural
Jarabacoa	2017-06-15	T22	900	6.58	natural
Jarabacoa	2017-06-15	T22	922	6.87	natural
Jarabacoa	2017-06-15	T22	1080	10.68	rural
Jarabacoa	2017-06-15	T22	1144	12.18	rural
Jarabacoa	2017-06-15	T22	1186	18	rural
Jarabacoa	2017-06-15	T22	1242	21.36	rural
Jarabacoa	2017-06-15	T22	1233	22.85	natural
Jarabacoa	2017-06-15	T22	1120	24.7	rural
Jarabacoa	2017-06-15	T22	1181	38.24	natural	A.ventralis	14
Jarabacoa	2017-06-15	FT12	1181	38.24	natural
Jarabacoa	2017-06-15	T22	545	52.25	rural
Jarabacoa	2017-06-15	T22	592	54.81	rural
Jarabacoa	2017-06-15	T22	613	55.83	natural
Jarabacoa	2017-06-15	T22	615	56.22	natural	P. chloropterus	7
Jarabacoa	2017-06-15	T22	614	56.76	natural
Jarabacoa	2017-06-15	T22	704	57.56	natural
Jarabacoa	2017-06-15	T22	736	79.6	rural
Jarabacoa	2017-06-15	T22	901	70.96	rural
Jarabacoa	2017-06-15	T22	875	71.74	rural
Jarabacoa 2	2017-06-15	T23	567	0	rural
Jarabacoa 2	2017-06-15	T23	557	1.32	rural
Jarabacoa 2	2017-06-15	T23	558	1.82	rural
Jarabacoa 2	2017-06-15	T23	520	4.5	rural
Jarabacoa-Barahona	2017-06-16	T24	554	0	rural
Jarabacoa-Barahona	2017-06-16	T24	548	1.33	rural	P. chloropterus	2
Jarabacoa-Barahona	2017-06-16	T24	493	3.38	rural
Jarabacoa-Barahona	2017-06-16	T24	545	5.52	rural
Jarabacoa-Barahona	2017-06-16	T24	540	6.46	rural
Jarabacoa-Barahona	2017-06-16	T24	517	6.81	rural
Jarabacoa-Barahona	2017-06-16	T24	542	6.98	rural
Jarabacoa-Barahona	2017-06-16	T24	544	9.11	rural
Jarabacoa-Barahona	2017-06-16	T24	520	11.63	rural
Barahona	2017-06-16	T25	31	0	rural
Barahona	2017-06-16	T25	85	5.6	natural
Barahona	2017-06-16	T25	134	6.74	natural
Barahona	2017-06-16	T25	333	8.85	natural
Barahona	2017-06-16	T25	348	8.91	natural
Barahona	2017-06-16	T25	658	12.46	natural
Barahona	2017-06-16	T25	723	13.66	natural
Barahona	2017-06-16	T25	765	13.88	rural
Barahona	2017-06-16	T25	769	14.25	natural
Barahona	2017-06-16	T25	81	42.2	rural
Barahona	2017-06-16	T25	152	44.75	natural
Barahona	2017-06-16	T25	102	47	natural
Barahona	2017-06-16	T25	49	49.4	rural
Barahona	2017-06-16	T25	36	50.95	natural
Barahona	2017-06-16	T25	32	50.97	rural
Barahona	2017-06-16	T25	40	55.11	natural
Barahona	2017-06-16	T25	70	55.94	rural
Barahona	2017-06-16	T25	110	60.67	natural
Barahona	2017-06-16	T25	68	64.11	rural
Barahona	2017-06-16	T25	105	65.75	rural
Barahona	2017-06-16	T25	135	66.03	natural
Barahona	2017-06-16	T25	249	68.98	rural
Barahona	2017-06-16	T25	289	69.52	natural
Barahona	2017-06-16	T25	500	71.27	natural
Barahona 2	2017-06-17	T26	90	0	rural
Barahona 2	2017-06-17	T26	149	3	natural
Barahona 2	2017-06-17	T26	149	4.35	natural
Barahona 2	2017-06-17	T26	182	5.17	natural
Barahona 2	2017-06-17	T26	200	7.52	natural
Barahona 2	2017-06-17	T26	294	8.08	natural
Barahona 2	2017-06-17	T26	427	10.9	rural
Barahona 2	2017-06-17	T26	466	11.64	rural
Barahona 2	2017-06-17	T26	460	12.02	rural
Barahona 2	2017-06-17	T26	453	12.44	rural
Barahona 2	2017-06-17	T26	464	13.16	natural
Barahona 2	2017-06-17	T26	464	13.16	natural	P. chloropterus	7
Barahona 2	2017-06-17	T26	70	26	natural
Barahona 2	2017-06-17	T26	40	28.1	natural
Barahona 2	2017-06-17	T26	38	30.28	natural
Barahona 2	2017-06-17	T26	40	31.71	rural
Barahona 2	2017-06-17	T26	39	32.12	rural
Barahona 2	2017-06-17	T26	50	33.14	natural
Barahona 2	2017-06-17	T26	100	39.12	natural
Barahona 2	2017-06-17	T26	125	39.85	natural	P. chloropterus	21
Barahona 2	2017-06-17	T26	178	41.4	natural
Barahona 2	2017-06-17	T26	248	43.07	natural
Barahona 2	2017-06-17	T26	441	45.58	natural
Barahona 2	2017-06-17	T26	890	50.27	natural
Barahona 2	2017-06-17	T26	968	51.85	rural
Barahona 2	2017-06-17	T26	1010	52.24	natural
Barahona 2	2017-06-17	T26	962	53.37	rural
Barahona 2	2017-06-17	T26	927	53.8	natural
Barahona 2	2017-06-17	T26	826	55.38	rural
Barahona 2	2017-06-17	T26	764	57.13	natural
Barahona 2	2017-06-17	T26	749	58	rural
Barahona 2	2017-06-17	T26	726	59.61	natural
Barahona 2	2017-06-17	T26	717	60	rural
Barahona 2	2017-06-17	T26	727	60.48	natural
Barahona 2	2017-06-17	T26	730	60.72	rural
Barahona 2	2017-06-17	T26	780	61.8	natural
Barahona 2	2017-06-17	T26	795	62.07	natural
Barahona 2	2017-06-17	T26	822	62.21	natural
Barahona 2	2017-06-17	T26	932	62.95	natural	P. chloropterus	7
Barahona 2	2017-06-17	T26	962	63.01	rural
Barahona 2	2017-06-17	POT26	993	63.3	natural
Barahona 2	2017-06-17	POT26	993	63.3	natural	P. chloropterus	7
Barahona 2	2017-06-17	T26	993	63.3	natural	A.ventralis	2
Barahona 2	2017-06-17	T26	937	66.09	natural
Barahona 2	2017-06-17	T26	794	67.29	natural
Barahona 2	2017-06-17	T26	500	71.54	natural
Barahona 2	2017-06-17	T26	413	72.91	rural
Barahona 2	2017-06-17	T26	380	75.8	rural
Barahona 2	2017-06-17	T26	155	84	rural
Barahona 2	2017-06-17	T26	87	85.68	rural
Barahona 2	2017-06-17	FT13	84	104.5	rural
Azua	2017-06-17	T27	79	0	city
Azua	2017-06-17	T27	137	5.87	natural
Azua	2017-06-17	T27	208	8.33	city
Azua	2017-06-17	T27	100	14.46	city
Azua	2017-06-17	T27	51	21.55	city
Las charcas	2017-06-17	T28	69	0	rural
Las charcas	2017-06-17	T28	71	1	rural
Bayahibe	2017-06-19	T29	18	0	rural
Bayahibe	2017-06-19	T29	12	1.3	rural	P. chloropterus	7
Bayahibe	2017-06-19	T29	20	1.75	natural
Bayahibe	2017-06-19	T29	20	2.72	rural
Bayahibe	2017-06-19	T29	24	6.07	rural
Bayahibe	2017-06-19	T29	23	7.65	rural
Bayahibe	2017-06-19	T29	19	8.5	rural
Bayahibe	2017-06-19	T29	20	9.52	rural
Bayahibe	2017-06-19	FT14	20	9.52	natural
Bayahibe	2017-06-19	FT14	60	88.57	city
Bayahibe	2017-06-19	T29	60	88.57	city
Bayahibe	2017-06-19	T29	18	99.21	natural
Bayahibe	2017-06-19	T29	17	99.64	natural
Bayahibe	2017-06-19	T29	16	100	city
Bayahibe	2017-06-19	T29	30	100.5	city
Bayahibe	2017-06-19	T29	25	107	city
Bayahibe	2017-06-19	FT15	67	121.2	natural
Bayahibe	2017-06-19	T29	67	121.2	natural
Bayahibe	2017-06-19	T29	12	127.5	natural
Bayahibe	2017-06-19	T29	15	129.7	rural
Bayahibe	2017-06-19	T29	12	131.8	rural	A.ventralis	4
Bayahibe	2017-06-19	T29	14	132	rural
Bayahibe	2017-06-19	T29	14	132.6	natural
Bayahibe	2017-06-19	T29	7	133.8	natural
Bayahibe 2	2017-06-20	T30	12	0	natural
Bayahibe 2	2017-06-20	T30	32	2.5	natural
Bayahibe 2	2017-06-20	T30	23	3.16	natural
Bayahibe 2	2017-06-20	T30	25	53.21	natural
Bayahibe 2	2017-06-20	T30	25	53.21	natural
Bayahibe 2	2017-06-20	T30	71	55.6	rural
Bayahibe 2	2017-06-20	T30	66	64.64	rural
Bayahibe 2	2017-06-20	T30	95	72.82	rural
Bayahibe 2	2017-06-20	T30	88	73.36	rural
Bayahibe 2	2017-06-20	T30	48	74.37	rural
Bayahibe 2	2017-06-20	T30	42	74.74	rural
Bayahibe 2	2017-06-20	T30	42	75.03	rural
Bayahibe 2	2017-06-20	T30	14	76.8	natural
Bayahibe 2	2017-06-20	T30	17	78.05	natural
Bayahibe 2	2017-06-20	T30	12	78.79	natural
Bayahibe 2	2017-06-20	T30	88	89.06	natural
Bayahibe 2	2017-06-20	T30	60	95.8	rural
Bayahibe 2	2017-06-20	T30	73	97.52	rural
Bayahibe 2	2017-06-20	T30	51	97.95	rural
Bayahibe 2	2017-06-20	T30	57	98.56	rural
Bayahibe 2	2017-06-20	T30	54	98.75	rural
Bayahibe 2	2017-06-20	T30	58	99.1	rural
Bayahibe 2	2017-06-20	T30	51	101.1	rural
Bayahibe 2	2017-06-20	T30	54	101.7	rural
Bayahibe 2	2017-06-20	T30	51	102	rural
Bayahibe 2	2017-06-20	T30	43	103.6	natural
Bayahibe 2	2017-06-20	T30	42	104.4	natural
Bayahibe 2	2017-06-20	T30	47	104.9	rural
Bayahibe 2	2017-06-20	T30	47	105.5	rural
Bayahibe 2	2017-06-20	T30	47	105.7	rural
Bayahibe 2	2017-06-20	T30	50	105.9	natural
Bayahibe 2	2017-06-20	T30	65	106.3	natural
Bayahibe 2	2017-06-20	T30	67	106.7	natural
Bayahibe 2	2017-06-20	T30	66	107	natural
Bayahibe 2	2017-06-20	T30	26	108.2	rural
Bayahibe 2	2017-06-20	T30	28	108.3	natural
Bayahibe 2	2017-06-20	T30	15	109	rural
Punta Cana	2017-06-20	T31	41	0	city
Punta Cana	2017-06-20	T31	21	9.75	city
Punta Cana	2017-06-20	T31	22	13.91	city
Punta Cana	2017-06-20	T31	20	15.25	city
Punta Cana	2017-06-20	T31	18	26.76	natural
Punta Cana	2017-06-20	T31	15	27.39	natural
Punta Cana	2017-06-20	T31	13	28.39	natural
Punta Cana	2017-06-20	T31	11	29.43	natural
Punta Cana	2017-06-20	T31	12	30.93	natural
Punta Cana	2017-06-20	T31	20	36.28	natural
Punta Cana	2017-06-20	T31	18	39.12	natural
Punta Cana	2017-06-20	T31	16	42	natural
Punta Cana	2017-06-20	T31	13	43.67	natural
Punta Cana	2017-06-20	T31	2	47.46	city
Punta Cana	2017-06-20	T31	13	48.63	city
Punta Cana	2017-06-20	T31	19	57.19	city
Punta Cana	2017-06-20	T31	13	59	city
Punta Cana	2017-06-20	T31	14	59.64	city
Punta Cana	2017-06-20	T31	19	61.02	city
Punta Cana	2017-06-20	T31	10	64.71	city
Punta Cana	2017-06-20	T31	12	65.17	city
Punta Cana	2017-06-20	T31	10	65.4	city
Punta Cana	2017-06-20	T31	15	66.74	city
Punta Cana	2017-06-20	POT31	9	69.2	city	P. chloropterus	2
Punta Cana	2017-06-20	POT31	9	69.2	city	A.ventralis	1
Punta Cana	2017-06-20	T31	9	69.2	city
Punta Cana	2017-06-20	T31	9	69.9	city
Punta Cana	2017-06-20	T31	13	70.55	city
Punta Cana	2017-06-20	T31	11	73.85	city
Punta Cana	2017-06-20	T31	14	74.04	city
Punta Cana	2017-06-20	T31	15	74.52	city
Punta Cana	2017-06-20	T31	15	75.21	city
Punta Cana	2017-06-20	T31	21	76.46	city
Punta Cana 2	2017-06-21	T32	14	0	natural
Punta Cana 2	2017-06-21	T32	6	3.73	natural
Punta Cana 2	2017-06-21	T32	4	4.3	natural
Punta Cana 2	2017-06-21	T32	5	6.25	natural
Punta Cana 2	2017-06-21	T32	7	7.86	natural
Punta Cana 2	2017-06-21	T32	7	9.3	natural
Punta Cana 2	2017-06-21	T32	6	9.62	rural
Punta Cana 2	2017-06-21	T32	5	10.08	rural
Punta Cana 2	2017-06-21	T32	4	13.81	natural
Punta Cana 2	2017-06-21	T32	6	14.92	natural
Punta Cana 2	2017-06-21	T32	9	16	natural
Punta Cana 2	2017-06-21	T32	8	16.2	natural
Punta Cana 2	2017-06-21	T32	8	17.05	natural
Punta Cana 2	2017-06-21	T32	14	23.7	city
Punta Cana 2	2017-06-21	T32	12	27.32	city
Punta Cana 2	2017-06-21	T32	17	34.17	city
Punta Cana 2	2017-06-21	T32	15	39.08	natural
Punta Cana 2	2017-06-21	T32	7	40.67	city
Punta Cana 2	2017-06-21	T32	9	41.4	city
Punta Cana 2	2017-06-21	T32	13	52.82	natural
Punta Cana 2	2017-06-21	T32	10	53.47	natural
Punta Cana 2	2017-06-21	T32	13	55.29	natural
Punta Cana 2	2017-06-21	T32	8	56.7	natural
Punta Cana 2	2017-06-21	T32	23	77.96	city
Punta Cana 2	2017-06-21	T32	25	78.14	city
Punta Cana 2	2017-06-21	T32	22	79.8	city
Higuey	2017-06-21	T33	108	0	rural
Higuey	2017-06-21	T33	102	0.657	rural
Higuey	2017-06-21	T33	112	1.43	rural
Higuey	2017-06-21	T33	130	4.18	rural
Higuey	2017-06-21	T33	134	4.83	rural
Higuey	2017-06-21	T33	155	7.03	rural
Higuey	2017-06-21	T33	171	9.23	rural
Higuey	2017-06-21	T33	175	9.68	rural
Higuey	2017-06-21	T33	155	10.46	rural
Higuey	2017-06-21	T33	137	12.1	rural
Higuey	2017-06-21	T33	133	13.35	rural
Higuey	2017-06-21	T33	141	13.43	rural
Higuey	2017-06-21	T33	150	19.32	rural
Higuey	2017-06-21	T33	137	21.06	rural
Higuey	2017-06-21	T33	135	23.84	rural
Higuey	2017-06-21	T33	137	24.76	rural
Higuey	2017-06-21	T33	101	30.57	rural
Higuey	2017-06-21	T33	108	31.1	rural
Higuey	2017-06-21	T33	118	31.61	rural
Higuey	2017-06-21	T33	129	32.54	rural
Higuey	2017-06-21	T33	121	33.48	rural
Higuey	2017-06-21	T33	121	33.48	rural
Higuey	2017-06-21	T33	142	37.4	city
Higuey	2017-06-21	T33	95	46.1	rural
Higuey	2017-06-21	T33	95	47.46	rural
Higuey	2017-06-21	T33	88	50	rural

## Sheet: Hoja2
		TOTAL INDV							CONTACTOS
AMAZONA		habitat	kms	transecto	FTy PO	oidas			habitat	kms	transecto	FTy PO	oidas
		agroganadero	375.386	1					agroganadero	375.386	1
		ciudad	370.34	21	39	2			ciudad	370.34	9	7	2
		pinar	108.64			1			pinar	108.64			1
		pueblo	509.384			2			pueblo	509.384			2
		trophum	314.46	19					trophum	314.46	3
		tropseco	465.29	4	28	1			tropseco	465.29	1	6	1
		TOTAL	2143.5						TOTAL	2143.5
PSITTACARA		habitat	kms	transecto	FT	oidas			habitat	kms	transecto	FT	oidas
		agroganadero	375.386	12					agroganadero	375.386	1
		ciudad	370.34	199	54	10			ciudad	370.34	29	12	10
		pinar	108.64	48					pinar	108.64	2
		pueblo	509.384	3		2			pueblo	509.384	2		2
		trophum	314.46	35		6			trophum	314.46	5		6
		tropseco	465.29	29	3				tropseco	465.29	3	1
		TOTAL	2143.5						TOTAL	2143.5
		TOTAL INDV							CONTACTOS
AMAZONA		habitat	kms	transecto	FTy PO	oidas			habitat	kms	transecto	FTy PO	oidas
		rural	884.77	1		1			agroganadero	884.77	1		1
		ciudad	370.34	21	39	1			ciudad	370.34	9	7	1
		natural	888.39	23	28	2			natural	888.39	4	6	2
		TOTAL	2143.5						TOTAL	2143.5
PSITTACARA		habitat	kms	transecto	FT	oidas			habitat	kms	transecto	FT	oidas
		rural	884.77	15		2			rural	375.386	3		3
		ciudad	370.34	199	54	10			ciudad	370.34	29	12	10
		natural	888.39	112	3	6			natural	888.39	10	1	6
		TOTAL	2143.5						TOTAL	2143.5
METIENDO OÍDAS DENTRO DE LAS OTRAS CATEGORÍAS
		TOTAL INDV							CONTACTOS
AMAZONA		habitat	kms	transectoest	FTy Poest	transectoobs	FTy Poobs		habitat	kms	transectoest	FTy Poest	transectoobs	FTy Poobs
		rural	884.77	5		1			agroganadero	884.77	2		1
		ciudad	370.34	25	39	21	39		ciudad	370.34	10	7	9	7
		natural	888.39	23	36	23	28		natural	888.39	4	8	4	6
		TOTAL	2143.5						TOTAL	2143.5
PSITTACARA		habitat	kms	transectoest	Ftest	transectoobs	FTy Poobs		habitat	kms	transectoest	Ftest	transectoobs	FTy Poobs
		rural	884.77	15		15			rural	375.386	3		3
		ciudad	370.34	262	54	199	54		ciudad	370.34	38	12	29	12
		natural	888.39	147	10	112	3		natural	888.39	15	2	10	1
		TOTAL	2143.5						TOTAL	2143.5
