# Supplementary material for: Cities may save some threatened species but not their ecological functions
Source: PeerJ. 2018 Jun 22;6:e4908. doi: 10.7717/peerj.4908 (PMC6016529; doi:10.7717/peerj.4908)
Supplement: Supplemental Information 2 — Raw data showing seed dispersal distances for each plant species. [file peerj-06-4908-s002.xlsx]

## Sheet: Hoja1
Plant species	Distance (m)
Chrysalidocarpus lutescens	47
Chrysalidocarpus lutescens	44
Chrysalidocarpus lutescens	44
Chrysalidocarpus lutescens	44
Chrysalidocarpus lutescens	66
Chrysalidocarpus lutescens	66
Chrysalidocarpus lutescens	77
Chrysalidocarpus lutescens	10
Chrysalidocarpus lutescens	10
Chrysalidocarpus lutescens	43
Chrysalidocarpus lutescens	43
Chrysalidocarpus lutescens	31
Chrysalidocarpus lutescens	8
Chrysalidocarpus lutescens	48
Chrysalidocarpus lutescens	36
Chrysalidocarpus lutescens	16
Chrysalidocarpus lutescens	30
Chrysalidocarpus lutescens	45
Chrysalidocarpus lutescens	45
Chrysalidocarpus lutescens	45
Chrysalidocarpus lutescens	14
Chrysalidocarpus lutescens	14
Chrysalidocarpus lutescens	14
Chrysalidocarpus lutescens	61
Chrysalidocarpus lutescens	61
Chrysalidocarpus lutescens	50
Chrysalidocarpus lutescens	50
Chrysalidocarpus lutescens	50
Chrysalidocarpus lutescens	50
Chrysalidocarpus lutescens	50
Chrysalidocarpus lutescens	50
Chrysalidocarpus lutescens	50
Chrysalidocarpus lutescens	50
Chrysalidocarpus lutescens	50
Chrysalidocarpus lutescens	50
Chrysalidocarpus lutescens	50
Chrysalidocarpus lutescens	50
Chrysalidocarpus lutescens	50
Chrysalidocarpus lutescens	50
Chrysalidocarpus lutescens	50
Chrysalidocarpus lutescens	50
Chrysalidocarpus lutescens	50
Chrysalidocarpus lutescens	50
Chrysalidocarpus lutescens	50
Chrysalidocarpus lutescens	50
Chrysalidocarpus lutescens	50
Chrysalidocarpus lutescens	50
Chrysalidocarpus lutescens	50
Chrysalidocarpus lutescens	50
Chrysalidocarpus lutescens	50
Chrysalidocarpus lutescens	50
Chrysalidocarpus lutescens	50
Chrysalidocarpus lutescens	50
Chrysalidocarpus lutescens	50
Chrysalidocarpus lutescens	50
Chrysalidocarpus lutescens	50
Chrysalidocarpus lutescens	50
Chrysalidocarpus lutescens	53
Chrysalidocarpus lutescens	53
Chrysalidocarpus lutescens	53
Chrysalidocarpus lutescens	53
Chrysalidocarpus lutescens	53
Chrysalidocarpus lutescens	53
Chrysalidocarpus lutescens	53
Chrysalidocarpus lutescens	53
Chrysalidocarpus lutescens	53
Chrysalidocarpus lutescens	53
Chrysalidocarpus lutescens	53
Chrysalidocarpus lutescens	53
Chrysalidocarpus lutescens	53
Chrysalidocarpus lutescens	53
Chrysalidocarpus lutescens	53
Chrysalidocarpus lutescens	53
Chrysalidocarpus lutescens	53
Chrysalidocarpus lutescens	53
Chrysalidocarpus lutescens	53
Chrysalidocarpus lutescens	53
Chrysalidocarpus lutescens	53
Chrysalidocarpus lutescens	53
Chrysalidocarpus lutescens	53
Chrysalidocarpus lutescens	53
Chrysalidocarpus lutescens	53
Chrysalidocarpus lutescens	53
Chrysalidocarpus lutescens	53
Chrysalidocarpus lutescens	53
Chrysalidocarpus lutescens	53
Chrysalidocarpus lutescens	53
Chrysalidocarpus lutescens	53
Chrysalidocarpus lutescens	53
Chrysalidocarpus lutescens	43
Chrysalidocarpus lutescens	43
Chrysalidocarpus lutescens	43
Chrysalidocarpus lutescens	43
Chrysalidocarpus lutescens	43
Chrysalidocarpus lutescens	43
Chrysalidocarpus lutescens	43
Chrysalidocarpus lutescens	43
Chrysalidocarpus lutescens	43
Chrysalidocarpus lutescens	43
Chrysalidocarpus lutescens	43
Chrysalidocarpus lutescens	43
Chrysalidocarpus lutescens	43
Chrysalidocarpus lutescens	43
Chrysalidocarpus lutescens	43
Chrysalidocarpus lutescens	43
Chrysalidocarpus lutescens	43
Chrysalidocarpus lutescens	37
Chrysalidocarpus lutescens	37
Chrysalidocarpus lutescens	37
Chrysalidocarpus lutescens	37
Chrysalidocarpus lutescens	37
Chrysalidocarpus lutescens	37
Chrysalidocarpus lutescens	37
Chrysalidocarpus lutescens	37
Chrysalidocarpus lutescens	37
Chrysalidocarpus lutescens	37
Chrysalidocarpus lutescens	37
Chrysalidocarpus lutescens	37
Chrysalidocarpus lutescens	37
Chrysalidocarpus lutescens	37
Chrysalidocarpus lutescens	37
Chrysalidocarpus lutescens	37
Chrysalidocarpus lutescens	37
Chrysalidocarpus lutescens	37
Chrysalidocarpus lutescens	37
Chrysalidocarpus lutescens	37
Chrysalidocarpus lutescens	37
Chrysalidocarpus lutescens	37
Chrysalidocarpus lutescens	37
Chrysalidocarpus lutescens	37
Chrysalidocarpus lutescens	17
Chrysalidocarpus lutescens	17
Chrysalidocarpus lutescens	17
Chrysalidocarpus lutescens	17
Chrysalidocarpus lutescens	17
Chrysalidocarpus lutescens	17
Chrysalidocarpus lutescens	17
Chrysalidocarpus lutescens	17
Chrysalidocarpus lutescens	17
Chrysalidocarpus lutescens	17
Chrysalidocarpus lutescens	17
Chrysalidocarpus lutescens	17
Chrysalidocarpus lutescens	17
Chrysalidocarpus lutescens	17
Chrysalidocarpus lutescens	17
Chrysalidocarpus lutescens	17
Chrysalidocarpus lutescens	17
Chrysalidocarpus lutescens	17
Chrysalidocarpus lutescens	17
Chrysalidocarpus lutescens	17
Chrysalidocarpus lutescens	17
Chrysalidocarpus lutescens	17
Chrysalidocarpus lutescens	17
Chrysalidocarpus lutescens	17
Chrysalidocarpus lutescens	17
Chrysalidocarpus lutescens	17
Chrysalidocarpus lutescens	17
Chrysalidocarpus lutescens	17
Chrysalidocarpus lutescens	17
Chrysalidocarpus lutescens	17
Chrysalidocarpus lutescens	17
Chrysalidocarpus lutescens	17
Chrysalidocarpus lutescens	17
Chrysalidocarpus lutescens	17
Chrysalidocarpus lutescens	17
Chrysalidocarpus lutescens	17
Chrysalidocarpus lutescens	17
Chrysalidocarpus lutescens	17
Chrysalidocarpus lutescens	17
Chrysalidocarpus lutescens	17
Chrysalidocarpus lutescens	17
Chrysalidocarpus lutescens	17
Chrysalidocarpus lutescens	17
Chrysalidocarpus lutescens	17
Chrysalidocarpus lutescens	17
Chrysalidocarpus lutescens	17
Coccoloba uvifera	67
Gina spp.	30
Gina spp.	21
Mangifera indica	62
Mangifera indica	18
Mangifera indica	10
Mangifera indica	19
Mangifera indica	1
Mangifera indica	19
Mangifera indica	16
Prestoea acuminata	17
Prestoea acuminata	17
Prestoea acuminata	17
Prestoea acuminata	17
Prestoea acuminata	43
Roystonea hispaniolana	18
Roystonea hispaniolana	18
Roystonea hispaniolana	21
Roystonea hispaniolana	21
Roystonea hispaniolana	21
Roystonea hispaniolana	21
Roystonea hispaniolana	32
Roystonea hispaniolana	49
Roystonea hispaniolana	49
Roystonea hispaniolana	49
Roystonea hispaniolana	49
Roystonea hispaniolana	49
Roystonea hispaniolana	53
Roystonea hispaniolana	65
Roystonea hispaniolana	65
Roystonea hispaniolana	52
Roystonea hispaniolana	52
Roystonea hispaniolana	52
Roystonea hispaniolana	52
Roystonea hispaniolana	52
Roystonea hispaniolana	52
Roystonea hispaniolana	52
Roystonea hispaniolana	52
Roystonea hispaniolana	52
Roystonea hispaniolana	54
Roystonea hispaniolana	54
Roystonea hispaniolana	54
Roystonea hispaniolana	54
Roystonea hispaniolana	54
Roystonea hispaniolana	54
Roystonea hispaniolana	58
Roystonea hispaniolana	55
Roystonea hispaniolana	58
Roystonea hispaniolana	27
Roystonea hispaniolana	27
Roystonea hispaniolana	27
Roystonea hispaniolana	27
Roystonea hispaniolana	27
Roystonea hispaniolana	34
Roystonea hispaniolana	34
Roystonea hispaniolana	34
Roystonea hispaniolana	34
Roystonea hispaniolana	26
Roystonea hispaniolana	26
Roystonea hispaniolana	114
Roystonea hispaniolana	52
Roystonea hispaniolana	125
Roystonea hispaniolana	44
Roystonea hispaniolana	28
Roystonea hispaniolana	28
Roystonea hispaniolana	29
Roystonea hispaniolana	22
Roystonea hispaniolana	22
Roystonea hispaniolana	42
Roystonea hispaniolana	42
Roystonea hispaniolana	42
Roystonea hispaniolana	42
Roystonea hispaniolana	42
Roystonea hispaniolana	155
Roystonea hispaniolana	155
Roystonea hispaniolana	155
Sabal dominguensis	14
Sabal dominguensis	14
Sabal dominguensis	14
Sapindus saponaria	17
Sapindus saponaria	17
Sapindus saponaria	17
Sapindus saponaria	17
Sapindus saponaria	17
Sapindus saponaria	17
Sapindus saponaria	17
Sapindus saponaria	17
Sapindus saponaria	17
Sapindus saponaria	17
Sapindus saponaria	17
Sapindus saponaria	17
Sapindus saponaria	17
Sapindus saponaria	17
Sapindus saponaria	17
Sapindus saponaria	17
Sapindus saponaria	17
Sapindus saponaria	17
Sapindus saponaria	17
Sapindus saponaria	17
Sapindus saponaria	17
Sapindus saponaria	17
Sapindus saponaria	17
Sapindus saponaria	17
Sapindus saponaria	17
Sapindus saponaria	17
Sapindus saponaria	17
Sapindus saponaria	17
Sapindus saponaria	17
Sapindus saponaria	17
Sapindus saponaria	17
Sapindus saponaria	17
Sapindus saponaria	17
Sapindus saponaria	17
Sapindus saponaria	17
Sapindus saponaria	17
Sapindus saponaria	17
Sapindus saponaria	17
Sapindus saponaria	17
Sapindus saponaria	17
Sapindus saponaria	17
Sapindus saponaria	17
Sapindus saponaria	17
Sapindus saponaria	17
Sapindus saponaria	17
Sapindus saponaria	17
Tamarindus indica	17
Terminalia spp.	12
Terminalia spp.	37
Veitchica merrillii	125
Veitchica merrillii	35
